# Supplementary material for: Synthetic Data Resource and Benchmarks for Time Cell Analysis and Detection Algorithms
Source: eNeuro. 2023 Mar 15;10(3):ENEURO.0007-22.2023. doi: 10.1523/ENEURO.0007-22.2023 (PMC10027052; doi:10.1523/ENEURO.0007-22.2023)
Supplement: Extended Data 1 — Time cell analysis. Download ZIP file [file enu-eN-MNT-0007-22-s02.zip]

Archive with 4 entries (4 files):
- 121674_1_video_1978788_rhy2lf (1).zip
- 121674_1_video_1978789_rhy2lg.zip
- 121674_1_video_1978790_rhy2lg.zip
- 121674_1_video_1978791_rhy2lh.zip
